# Supplementary material for: A ddRADseq Survey of the Genetic Diversity of Rye (Secale cereale L.) Landraces from the Western Alps Reveals the Progressive Reduction of the Local Gene Pool
Source: Plants (Basel). 2021 Nov 9;10(11):2415. doi: 10.3390/plants10112415 (PMC8624659; doi:10.3390/plants10112415)
Supplement: Supplementary file 1 [file plants-10-02415-s001.zip]

Archive with 1 entries (1 files):
- plants-1402241-supplementary.pdf
